# Supplementary material for: Prognostic Stratification of Epithelioid Pleural Mesothelioma Based on the Hippo-TEADs Network
Source: Cancers (Basel). 2025 Jan 30;17(3):469. doi: 10.3390/cancers17030469 (PMC11815884; doi:10.3390/cancers17030469)
Supplement: Supplementary file 1 [file cancers-17-00469-s001.zip]

Archive with 1 entries (1 files):
- cancers-3380941-supplementary.xlsx
