# Supplementary material for: Prognostic Stratification of Epithelioid Pleural Mesothelioma Based on the Hippo-TEADs Network
Source: Cancers (Basel). 2025 Jan 30;17(3):469. doi: 10.3390/cancers17030469 (PMC11815884; doi:10.3390/cancers17030469)
Supplement: Supplementary file 1 [file cancers-17-00469-s001.zip › cancers-3380941-supplementary.xlsx]

## Sheet: Table S1
Table S1. List of genes analyzed by the nCounter custom panel.
GENE SYMBOL	APPROVED NAME	ENTREZ GENE	REFSEQ	NOTES	REF
AJUBA	ajuba LIM protein	84962	NM_001289097		(KEGG) Kanehisa M et al. 2017
AMOT	angiomotin	154796	NM_133265		(KEGG) Kanehisa M et al. 2017
AMOTL1	angiomotin like 1	154810	NM_130847		Mana-Capelli S and McCollum D 2018
AMOTL2	angiomotin like 2	51421	NM_016201		Mana-Capelli S and McCollum D 2018
AREG	amphiregulin	374	NM_001657		(KEGG) Kanehisa M et al. 2017
CD274	CD274 molecule	29126	NM_014143	immune-related gene
CIC	capicua transcriptional repressor	23152	NM_001304815		Pascual J et al. 2017
CLTC	clathrin heavy chain	1213	NM_004859	housekeeping gene
CRB1	crumbs cell polarity complex component 1	23418	NM_201253		(KEGG) Kanehisa M et al. 2017
CRB2	crumbs cell polarity complex component 2	286204	NM_173689		(KEGG) Kanehisa M et al. 2017
CRB3	crumbs cell polarity complex component 3	92359	NM_139161		Mao X et al. 2017
CSNK1D	casein kinase 1 delta	1453	NM_139062		(KEGG) Kanehisa M et al. 2017
CSNK1E	casein kinase 1 epsilon	1454	NM_001894		(KEGG) Kanehisa M et al. 2017
CTLA4	cytotoxic T-lymphocyte associated protein 4	1493	NM_005214	immune-related gene
DCHS1	dachsous cadherin-related 1	8642	NM_003737		Fulford AD and McNeill H, 2020
DCHS2	dachsous cadherin-related 2	54798	NM_001142552		Fulford AD and McNeill H, 2020
EDC3	enhancer of mRNA decapping 3	80153	NM_025083	housekeeping gene
ETS1	ETS proto-oncogene 1, transcription factor	2113	NM_005238		Pascual J et al. 2017
ETS2	ETS proto-oncogene 2, transcription factor	2114	NM_001256295		Pascual J et al. 2017
FAT1	FAT atypical cadherin 1	2195	NM_005245		Fulford AD and McNeill H, 2020
FAT2	FAT atypical cadherin 2	2196	NM_001447		Fulford AD and McNeill H, 2020
FAT3	FAT atypical cadherin 3	120114	NM_001008781		Fulford AD and McNeill H, 2020
FAT4	FAT atypical cadherin 4	79633	NM_024582		Fulford AD and McNeill H, 2020
FRMD1	FERM domain containing 1	79981	NM_024919		(KEGG) Kanehisa M et al. 2017
FRMD6	FERM domain containing 6	122786	NM_152330	suppressor score	Wang Y et al. 2018
GAPDH	glyceraldehyde-3-phosphate dehydrogenase	2597	NM_002046	housekeeping gene
GUSB	glucuronidase beta	2990	NM_000181	housekeeping gene
HPRT1	hypoxanthine phosphoribosyltransferase 1	3251	NM_000194	housekeeping gene
LATS1	large tumor suppressor kinase 1	9113	NM_004690	suppressor score	Wang Y et al. 2018
LATS2	large tumor suppressor kinase 2	26524	NM_014572	suppressor score	Wang Y et al. 2018
LIMD1	LIM domains containing 1	8994	NM_014240		(KEGG) Kanehisa M et al. 2017
MAP4K1	mitogen-activated protein kinase kinase kinase kinase 1	11184	NM_001042600		Meng Z et al. 2016
MAP4K2	mitogen-activated protein kinase kinase kinase kinase 2	5871	NM_004579		Meng Z et al. 2016
MAP4K3	mitogen-activated protein kinase kinase kinase kinase 3	8491	NM_003618		Meng Z et al. 2016
MAP4K4	mitogen-activated protein kinase kinase kinase kinase 4	9448	NM_004834		Meng Z et al. 2016
MAP4K5	mitogen-activated protein kinase kinase kinase kinase 5	11183	NM_006575		Meng Z et al. 2016
MINK1	misshapen like kinase 1	50488	NM_015716		Li Q et al. 2019
MOB1A	MOB kinase activator 1A	55233	NM_018221	suppressor score	Wang Y et al. 2018
MOB1B	MOB kinase activator 1B	92597	NM_173468	suppressor score	Wang Y et al. 2018
MRPS5	mitochondrial ribosomal protein S5	64969	NM_031902	housekeeping gene
MYC	MYC proto-oncogene, bHLH transcription factor	4609	NM_001354870		(KEGG) Kanehisa M et al. 2017
NF2	neurofibromin 2	4771	NM_000268	suppressor score	Wang Y et al. 2018
NPHP4	nephrocystin 4	261734	NM_001291593		Habbig S et al. 2011
NUBP1	nucleotide binding protein 1	4682	NM_002484	housekeeping gene
PARD3	par-3 family cell polarity regulator	56288	NM_019619		(KEGG) Kanehisa M et al. 2017
PARD6G	par-6 family cell polarity regulator gamma	84552	NM_032510		(KEGG) Kanehisa M et al. 2017
PDCD1	programmed cell death 1	5133	NM_005018	immune-related gene
PGK1	phosphoglycerate kinase 1	5230	NM_000291	housekeeping gene
PRPF38A	pre-mRNA processing factor 38A	84950	NM_032864	housekeeping gene
PTPN14	protein tyrosine phosphatase, non-receptor type 14	5784	NM_005401		Wilson KE et al. 2016
RASSF1	Ras association domain family member 1	11186	NM_001206957		(KEGG) Kanehisa M et al. 2017
RASSF2	Ras association domain family member 2	9770	NM_014737		Iwasa H et al. 2018
RASSF3	Ras association domain family member 3	283349	NM_178169		Iwasa H et al. 2018
RASSF4	Ras association domain family member 4	83937	NM_032023		Iwasa H et al. 2018
RASSF5	Ras association domain family member 5	83593	NM_031437		Iwasa H et al. 2018
RASSF6	Ras association domain family member 6	166824	NM_177532		(KEGG) Kanehisa M et al. 2017
SAV1	salvador family WW domain containing protein 1	60485	NM_021818	suppressor score	Wang Y et al. 2018
SCRIB	scribbled planar cell polarity protein	23513	NM_015356		(KEGG) Kanehisa M et al. 2017
SF3A3	splicing factor 3a subunit 3	10946	NM_006802	housekeeping gene
SMAD1	SMAD family member 1	4086	NM_005900		Huang Z et al. 2016
SMAD2	SMAD family member 2	4087	NM_005901		(KEGG) Kanehisa M et al. 2017
SMAD3	SMAD family member 3	4088	NM_005902		(KEGG) Kanehisa M et al. 2017
SMAD4	SMAD family member 4	4089	NM_005359		(KEGG) Kanehisa M et al. 2017
SMAD7	SMAD family member 7	4092	NM_005904		(KEGG) Kanehisa M et al. 2017
STAT5A	signal transducer and activator of transcription 5A	6776	NM_003152		Shi H et al. 2018
STAT5B	signal transducer and activator of transcription 5B	6777	NM_012448		Shi H et al. 2018
STK3	serine/threonine kinase 3	6788	NM_006281	suppressor score	Wang Y et al. 2018
STK38	serine/threonine kinase 38	11329	NM_007271		Hergovich A 2016
STK38L	serine/threonine kinase 38 like	23012	NM_015000		Hergovich A 2016
STK4	serine/threonine kinase 4	6789	NM_006282	suppressor score	Wang Y et al. 2018
TAOK1	TAO kinase 1	57551	NM_020791	suppressor score	Wang Y et al. 2018
TAOK2	TAO kinase 2	9344	NM_016151	suppressor score	Wang Y et al. 2018
TAOK3	TAO kinase 3	51347	NM_016281	suppressor score	Wang Y et al. 2018
TCF7	transcription factor 7	6932	NM_201634		(KEGG) Kanehisa M et al. 2017
TEAD1	TEA domain transcription factor 1	7003	NM_021961	onco score	Wang Y et al. 2018
TEAD2	TEA domain transcription factor 2	8463	NM_003598	onco score	Wang Y et al. 2018
TEAD3	TEA domain transcription factor 3	7005	NM_003214	onco score	Wang Y et al. 2018
TEAD4	TEA domain transcription factor 4	7004	NM_003213	onco score	Wang Y et al. 2018
TNIK	TRAF2 and NCK interacting kinase	23043	XM_039796		Li Q et al. 2019
VGLL4	vestigial like family member 4	9686	NM_014667		Meng Z et al. 2016
VSIR	V-set immunoregulatory receptor	64115	NM_022153	immune-related gene
WTIP	WT1 interacting protein	126374	XM_059037		(KEGG) Kanehisa M et al. 2017
WWC1	WW and C2 domain containing 1	23286	NM_015238	suppressor score	Wang Y et al. 2018
WWTR1	WW domain containing transcription regulator 1	25937	NM_015472	onco score	Wang Y et al. 2018
YAP1	Yes associated protein 1	10413	NM_006106	onco score	Wang Y et al. 2018
YWHAB	tyrosine 3-monooxygenase/tryptophan 5-monooxygenase activation protein beta	7529	NM_003404		(KEGG) Kanehisa M et al. 2017
YWHAE	tyrosine 3-monooxygenase/tryptophan 5-monooxygenase activation protein epsilon	7531	NM_006761		(KEGG) Kanehisa M et al. 2017
YWHAQ	tyrosine 3-monooxygenase/tryptophan 5-monooxygenase activation protein theta	10971	NM_006826		(KEGG) Kanehisa M et al. 2017

## Sheet: Description
Prognostic stratification of epithelioid pleural mesothelioma based on the Hippo-TEADs network
Poma AM et al.
Table S1. List of genes analyzed by the nCounter custom panel.
References
Kanehisa M, Furumichi M, Tanabe M, Sato Y, Morishima K. KEGG: new perspectives on genomes, pathways, diseases and drugs. Nucleic Acids Res. 2017 Jan 4;45(D1):D353-D361. doi: 10.1093/nar/gkw1092.
Mana-Capelli S, McCollum D. Angiomotins stimulate LATS kinase autophosphorylation and act as scaffolds that promote Hippo signaling. J Biol Chem. 2018 Nov 23;293(47):18230-18241. doi: 10.1074/jbc.RA118.004187.
Pascual J, Jacobs J, Sansores-Garcia L, Natarajan M, Zeitlinger J, Aerts S, Halder G, Hamaratoglu F. Hippo Reprograms the Transcriptional Response to Ras Signaling. Dev Cell. 2017 Sep 25;42(6):667-680.e4. doi: 10.1016/j.devcel.2017.08.013.
Mao X, Li P, Wang Y, Liang Z, Liu J, Li J, Jiang Y, Bao G, Li L, Zhu B, Ren Y, Zhao X, Zhang J, Liu Y, Yang J, Liu P. CRB3 regulates contact inhibition by activating the Hippo pathway in mammary epithelial cells. Cell Death Dis. 2017 Jan 12;8(1):e2546. doi: 10.1038/cddis.2016.478.
Fulford AD, McNeill H. Fat/Dachsous family cadherins in cell and tissue organisation. Curr Opin Cell Biol. 2020 Feb;62:96-103. doi: 10.1016/j.ceb.2019.10.006.
Wang Y, Xu X, Maglic D, Dill MT, Mojumdar K, Ng PK, Jeong KJ, Tsang YH, Moreno D, Bhavana VH, Peng X, Ge Z, Chen H, Li J, Chen Z, Zhang H, Han L, Du D, Creighton CJ, Mills GB; Cancer Genome Atlas Research Network; Camargo F, Liang H. Comprehensive Molecular Characterization of the Hippo Signaling Pathway in Cancer. Cell Rep. 2018 Oct 30;25(5):1304-1317.e5. doi: 10.1016/j.celrep.2018.10.001.
Meng Z, Moroishi T, Guan KL. Mechanisms of Hippo pathway regulation. Genes Dev. 2016 Jan 1;30(1):1-17. doi: 10.1101/gad.274027.115.
Li Q, Nirala NK, Chen HJ, Nie Y, Wang W, Zhang B, Czech MP, Wang Q, Xu L, Mao J, Ip YT. The Misshapen subfamily of Ste20 kinases regulate proliferation in the aging mammalian intestinal epithelium. J Cell Physiol. 2019 Dec;234(12):21925-21936. doi: 10.1002/jcp.28756.
Habbig S, Bartram MP, Müller RU, Schwarz R, Andriopoulos N, Chen S, Sägmüller JG, Hoehne M, Burst V, Liebau MC, Reinhardt HC, Benzing T, Schermer B. NPHP4, a cilia-associated protein, negatively regulates the Hippo pathway. J Cell Biol. 2011 May 16;193(4):633-42. doi: 10.1083/jcb.201009069.
Wilson KE, Yang N, Mussell AL, Zhang J. The Regulatory Role of KIBRA and PTPN14 in Hippo Signaling and Beyond. Genes (Basel). 2016 May 27;7(6):23. doi: 10.3390/genes7060023.
Iwasa H, Hossain S, Hata Y. Tumor suppressor C-RASSF proteins. Cell Mol Life Sci. 2018 May;75(10):1773-1787. doi: 10.1007/s00018-018-2756-5.
Huang Z, Hu J, Pan J, Wang Y, Hu G, Zhou J, Mei L, Xiong WC. YAP stabilizes SMAD1 and promotes BMP2-induced neocortical astrocytic differentiation. Development. 2016 Jul 1;143(13):2398-409. doi: 10.1242/dev.130658.
Shi H, Liu C, Tan H, Li Y, Nguyen TM, Dhungana Y, Guy C, Vogel P, Neale G, Rankin S, Feng Y, Peng J, Tao W, Chi H. Hippo Kinases Mst1 and Mst2 Sense and Amplify IL-2R-STAT5 Signaling in Regulatory T Cells to Establish Stable Regulatory Activity. Immunity. 2018 Nov 20;49(5):899-914.e6. doi: 10.1016/j.immuni.2018.10.010.
Hergovich A. The Roles of NDR Protein Kinases in Hippo Signalling. Genes (Basel). 2016 May 18;7(5):21. doi: 10.3390/genes7050021.
